# Supplementary material for: Discovery and Hit-to-Lead Optimization of Benzothiazole Scaffold-Based DNA Gyrase Inhibitors with Potent Activity against Acinetobacter baumannii and Pseudomonas aeruginosa
Source: J Med Chem. 2023 Jan 12;66(2):1380–425. doi: 10.1021/acs.jmedchem.2c01597 (PMC9884090; doi:10.1021/acs.jmedchem.2c01597)
Supplement: Supplementary file 2 — jm2c01597_si_002.csv [file jm2c01597_si_002.csv]

Compound	SMILE	MIC S. Aureus WT [mg/L]	MIC E. coli WT [mg/L]	MIC A. baumannii WT [mg/L]	MIC P. aeruginosa WT [mg/L]	Kinetic Solubility [?M]	Plasma protein binding, fracion unbound (human) [%]
1	OC(C1=CC(OCC2=CC=CC=C2)=C(N=C(NC(C3=C(Cl)C(Cl)=C(C)N3)=O)S4)C4=C1)=O	<0.125	4	0.5	8	12	<0.1
2	OC(C1=CC(OCC2=CC=NC=C2)=C(N=C(NC(C3=C(Cl)C(Cl)=C(C)N3)=O)S4)C4=C1)=O	2	>64	>64	>64	44	0.65
3	OC(C1=CC(OCC2=CC=CN=C2)=C(N=C(NC(C3=C(Cl)C(Cl)=C(C)N3)=O)S4)C4=C1)=O	4	>64	>64	>64	<1	0.01
4	OC(C1=CC(OCC2=NC=CC=N2)=C(N=C(NC(C3=C(Cl)C(Cl)=C(C)N3)=O)S4)C4=C1)=O	>64	>64	>64	>64	277	0.01
5	OC(C1=CC(OCC2=CC=[N+](C)C=C2)=C(N=C(NC(C3=C(Cl)C(Cl)=C(C)N3)=O)S4)C4=C1)=O.[I-]	>64	>64	>64	>64	53	0.2
6	OC(C1=CC(OCC2=CC=C[N+](C)=C2)=C(N=C(NC(C3=C(Cl)C(Cl)=C(C)N3)=O)S4)C4=C1)=O.[I-]	>64	>64	>64	>64	21	0.1
8	OC(C1=CC(OCC2=CC=C(S(C)(=O)=O)C=C2)=C(N=C(NC(C3=C(Cl)C(Cl)=C(C)N3)=O)S4)C4=C1)=O	>64	>64	>64	>64	<1	<0.1
9	OC(C1=CC(OCC2=CC=CC(F)=C2)=C(N=C(NC(C3=C(Cl)C(Cl)=C(C)N3)=O)S4)C4=C1)=O	0.5	>64	4	>64	<1	<0.1
10	OC(C1=CC(OCCOC)=C(N=C(NC(C2=C(Cl)C(Cl)=C(C)N2)=O)S3)C3=C1)=O	2	>64	>64	>64	204	<0.1
11	OC(C1=CC(OCC(C)N(C)C)=C(N=C(NC(C2=C(Cl)C(Cl)=C(C)N2)=O)S3)C3=C1)=O	16	>64	>64	>64	16
12	OC(C1=CC(OCC(F)(F)F)=C(N=C(NC(C2=C(Cl)C(Cl)=C(C)N2)=O)S3)C3=C1)=O	16	32	8	64	36	<0.1
13	O=C(C1=C(Cl)C(Cl)=C(C)N1)NC2=NC3=C(OCC4=CC=CC=C4)C=C(C5=NNN=N5)C=C3S2	0.5	>64	64	>64
14	O=C(C1=C(Cl)C(Cl)=C(C)N1)NC2=NC3=C(OCC4=CC=CC=C4)C=C(C(O5)=NNC5=O)C=C3S2	8	>64	>64	>64	<1
15	O=C(C1=C(Cl)C(Cl)=C(C)N1)NC2=NC3=C(OCC4=CC=CC=C4)C=C(C(NN)=O)C=C3S2	16	>64	32	64		<0.1
16	O=C(C1=C(Cl)C(Cl)=C(C[NH3+])N1)NC2=NC3=C(OCC4=CC=CC=C4)C=C(C(O)=O)C=C3S2.[Cl-]	1	>64	>64	64	<1	0.59
17	O=C(C1=C(Cl)C(Cl)=C(C[NH3+])N1)NC2=NC3=C(OCC4=CC=CC=C4)C=C(C(OC)=O)C=C3S2.[Cl-]	>64	>64	>64	>64	<1	<0.1
18	O=C(C1=C(Cl)C(Cl)=C(C)N1)N(C)C2=NC3=C(OCC4=CC=CC=C4)C=C(C(O)=O)C=C3S2	<0.125	4	4	32	4	<0.1
19	O=C(C1=C(Cl)C(Cl)=C(C[NH3+])N1)N(C)C2=NC3=C(OCC4=CC=CC=C4)C=C(C(O)=O)C=C3S2.[Cl-]	>64	>64	>64	>64	<1
20	O=C(C1=C(Cl)C(Cl)=C(C)N1)N(C)C2=NC3=C(O)C=C(C(O)=O)C=C3S2	0.5	64	64	>64	27	4.44
21	O=C(C1=C(Cl)C(Cl)=C(C)N1)N(CCOC)C2=NC3=CC=C(C(O)=O)C=C3S2	8	>64	>64	>64	33	0.9
22	O=C(C1=C(Cl)C(Cl)=C(C)N1)/N=C2SC3=CC(C(O)=O)=CC=C3N\2CC4=CC=CC=C4	0.125	>64	>64	>64
23	O=C(C1=C(Cl)C(Cl)=C(C)N1)/N=C2SC3=CC(C(O)=O)=CC=C3N\2CC4=CC=C(S(C)(=O)=O)C=C4	8	>64	>64	>64	<1	0.02
24	O=C(C1=C(Cl)C(Cl)=C(C)N1)/N=C2SC3=CC(C(O)=O)=CC=C3N\2CC(C4=CC=C(S(C)(=O)=O)C=C4)=O	4	>64	64	>64	41	0.07
25	O=C(C1=C(Cl)C(Cl)=C(C)N1)/N=C2SC3=CC(C(O)=O)=CC=C3N\2CC(C4=CC=CC=C4)=O	8	>64	64	>64	<1	0.01
26	O=C(C1=C(Cl)C(Cl)=C(C)N1)N(C)C2=NC3=CC=C(C(O)=O)C=C3S2	<0.125	16	4	64		0.34
27	O=C(C1=C(Cl)C(Cl)=C(C)N1)NC2=NC3=C(OC(C)C4=CC=CC=C4)C=C(C(O)=O)C=C3S2	0.125	1	0.5	1	80	0.016
28	O=C(C1=C(Cl)C(Cl)=C(C)N1)NC2=NC3=C(OC(C(F)(F)F)C4=CC=CC=C4)C=C(C(O)=O)C=C3S2	0.5	16	4	>64		<0.1
29	O=C(C1=C(Cl)C(Cl)=C(C)N1)NC2=NC3=C(OC4C5=CC=CC=C5C4)C=C(C(O)=O)C=C3S2	<0.125	>64	1	>64
30	O=C(C1=C(Cl)C(Cl)=C(C)N1)NC2=NC3=C(OC(CO)C4=CC=CC=C4)C=C(C(O)=O)C=C3S2	4	8	4	32	22	<0.1
31	O=C(C1=C(Cl)C(Cl)=C(C)N1)NC2=NC3=C(OC(COC)C4=CC=CC=C4)C=C(C(O)=O)C=C3S2	<0.125	1	0.5	2	1	<0.1
32	O=C(C1=C(Cl)C(Cl)=C(C)N1)NC2=NC3=C(OC(CS(C)(=O)=O)C4=CC=CC=C4)C=C(C(O)=O)C=C3S2	2		>64	>64	16	0
33	O=C(C1=C(Cl)C(Cl)=C(C)N1)NC2=NC3=C(OC(CN)C4=CC=CC=C4)C=C(C(O)=O)C=C3S2	0.5	>64	>64	>64	90	0.28
34	O=C(C1=C(Cl)C(Cl)=C(C)N1)NC2=NC3=C(OC(CN(C)C)C4=CC=CC=C4)C=C(C(O)=O)C=C3S2	<0.125	>64	8	16	16	0.01
35	O=C(C1=C(Cl)C(Cl)=C(C)N1)NC2=NC3=C(OC(CN4CCCCC4)C5=CC=CC=C5)C=C(C(O)=O)C=C3S2	0.25	4	4	8	14
36	O=C(C1=C(Cl)C(Cl)=C(C)N1)NC2=NC3=C(OC(CN4CCOCC4)C5=CC=CC=C5)C=C(C(O)=O)C=C3S2	0.125	2	2	8	35
37	O=C(C1=C(Cl)C(Cl)=C(C)N1)NC2=NC3=C(OC(C[N+](C)(C)C)C4=CC=CC=C4)C=C(C(O)=O)C=C3S2.[I-]	4	32	>64	>64	10	<0.1
38	O=C(C1=C(Cl)C(Cl)=C(C)N1)NC2=NC3=C(OC(CNC(C)=O)C4=CC=CC=C4)C=C(C(O)=O)C=C3S2	2	>64	>64	>64	1	0.06
39	O=C(C1=C(Cl)C(Cl)=C(C)N1)NC2=NC3=C(OC(CNC(OC(C)(C)C)=O)C4=CC=CC=C4)C=C(C(O)=O)C=C3S2	2	2	2	4	14	1.61
40	O=C(C1=C(Cl)C(Cl)=C(C)N1)NC2=NC3=C(OC(CN4C=NC=N4)C5=CC=CC=C5)C=C(C(O)=O)C=C3S2	4	16	>64	>64	19
41	O=C(C1=C(Cl)C(Cl)=C(C)N1)NC2=NC3=C(OC(CN4CCC(N)CC4)C5=CC=CC=C5)C=C(C(O)=O)C=C3S2	2	>64	>64	>64	4
42	O=C(C1=C(Cl)C(Cl)=C(C)N1)NC2=NC3=C(OC(CN4CCC(N(C)C)CC4)C5=CC=CC=C5)C=C(C(O)=O)C=C3S2	16		>64	>64	4	<0.1
43	O=C(C1=C(Cl)C(Cl)=C(C)N1)NC2=NC3=C(OC(CN4CCC(NC(OC(C)(C)C)=O)CC4)C5=CC=CC=C5)C=C(C(O)=O)C=C3S2	4	8	>64	>64	4
44	O=C(C1=C(Cl)C(Cl)=C(C)N1)NC2=NC3=C(OC(CN4CCN(C)CC4)C5=CC=CC=C5)C=C(C(O)=O)C=C3S2	2	>64	64	>64	12
45	C[N+]1(C)CCN(CC(OC2=C3N=C(NC(C4=C(Cl)C(Cl)=C(C)N4)=O)SC3=CC(C(O)=O)=C2)C5=CC=CC=C5)CC1.O=C[O-]	64	>64	64	>64	23	0.3
46	O=C(C1=C(Cl)C(Cl)=C(C)N1)NC2=NC3=C(OC(C)C)C=C(C(O)=O)C=C3S2	n.d.	4	1	8	35	<0.1
47	O=C(C1=C(Cl)C(Cl)=C(C)N1)NC2=NC3=C(OC(C)C(C)C)C=C(C(O)=O)C=C3S2	<0.125	1	0.5	2	29	<0.1
48	O=C(C1=C(Cl)C(Cl)=C(C)N1)NC2=NC3=C(OC(C)C4CC4)C=C(C(O)=O)C=C3S2	<0.125	4	0.5	4	35	<0.1
49	O=C(C1=C(Cl)C(Cl)=C(C)N1)NC2=NC3=C(OC4COCC4)C=C(C(O)=O)C=C3S2	4	>64	64	>64	35	0.12
50	O=C(C1=CC(Cl)=C(C)N1)NC2=NC3=C(OC(C4=CC=CC=C4)C)C=C(C(O)=O)C=C3S2	4	16	64	32	23	<0.1
51	O=C(C1=CC(F)=C(C)N1)NC2=NC3=C(OC(C4=CC=CC=C4)C)C=C(C(O)=O)C=C3S2	0.25	8	2	4	41	0.17
52	O=C(C1=CC(C#N)=C(C)N1)NC2=NC3=C(OC(C4=CC=CC=C4)C)C=C(C(O)=O)C=C3S2	8	>64	>64	>64	57	0.4
53	O=C(C1=CC=C(C)N1)NC2=NC3=C(OC(C4=CC=CC=C4)C)C=C(C(O)=O)C=C3S2	0.5	>64	>64	>64	3
54	O=C(C1=C(F)C=C(C)N1)NC2=NC3=C(OC(C4=CC=CC=C4)C)C=C(C(O)=O)C=C3S2	64	>64	64	>64	30
55	O=C(C1=C(Cl)C(Cl)=C(CN)N1)NC2=NC3=C(OC(C4=CC=CC=C4)C)C=C(C(O)=O)C=C3S2	4	>64	>64	>64	2	1.28
56	O=C(C1=C(Cl)C(Cl)=C(C)N1)NC2=NC3=C(OC(C)CN4CCOCC4)C=C(C(O)=O)C=C3S2	32	>64	>64	>64	62	0.3
57	O=C(C1=C(Cl)C(Cl)=C(C)N1)NC2=NC3=C(OC(C(F)(F)F)CN4CCOCC4)C=C(C(O)=O)C=C3S2	0.5	>64	8	>64	35	0.13
58	O=C(C1=C(Cl)C(Cl)=C(C)N1)NC2=NC3=C(OC(C4CC4)CN5CCOCC5)C=C(C(O)=O)C=C3S2	4	16	64	>64	57	0.3
59	O=C(C1=CC(Cl)=C(C)N1)NC2=NC3=C(OC(C4=CC=CC=C4)CN5CCOCC5)C=C(C(O)=O)C=C3S2	<0.125	16	32	16	20	<0.1
60	O=C(C1=CC(F)=C(C)N1)NC2=NC3=C(OC(C4=CC=CC=C4)CN5CCOCC5)C=C(C(O)=O)C=C3S2	64	64	>64	64	67	1.5
61	O=C(C1=CC(F)=C(C)N1)NC2=NC3=C(OC(C)C)C=C(C(O)=O)C=C3S2	>64	>64	>64	>64	3
62	O=C(C1=CC(C#N)=C(C)N1)NC2=NC3=C(OC(C)C)C=C(C(O)=O)C=C3S2	>64	>64	>64	>64	7
63	O=C(C1=C(Cl)N=C(C)N1)NC2=NC3=C(OC(C)C)C=C(C(O)=O)C=C3S2	>64	>64	>64	>64	42	0.7
64	O=C(C1=C(Cl)C(Cl)=C(C)N1)NC2=NC3=C(OC(C4=CC=C(S(C)(=O)=O)C=C4)C)C=C(C(O)=O)C=C3S2	2	32	32	64	7	0.01
65	O=C(C1=C(Cl)C(Cl)=C(C)N1)NC2=NC3=C(OC(C4=CC=C(CN5CCOCC5)C=C4)C)C=C(C(O)=O)C=C3S2	0.125	4	2	8	30	<0.1
66	O=C(C1=CC(Cl)=C(C)N1)NC2=NC3=C(OC(C4=CC=C(CN5CCOCC5)C=C4)C)C=C(C(O)=O)C=C3S2	16	16	>64	32	15
67	O=C(C1=CC(F)=C(C)N1)NC2=NC3=C(OC(C4=CC=C(CN5CCOCC5)C=C4)C)C=C(C(O)=O)C=C3S2	64	>64	>64	>64	78	0.48
68	O=C(C1=CC(C#N)=C(C)N1)NC2=NC3=C(OC(C4=CC=C(CN5CCOCC5)C=C4)C)C=C(C(O)=O)C=C3S2	64	>64	>64	>64	26	1.7
69	O=C(C1=C(Cl)C(Cl)=C(C)N1)NC2=NC3=C(OC(C4=CC=C(CN5CCNCC5)C=C4)C)C=C(C(O)=O)C=C3S2	>64	>64	>64	>64	2	<0.1
70	O=C(C1=C(Cl)C(Cl)=C(C)N1)NC2=NC3=C(OC(C4=CC=C(CN5CCN(CC5)C(OC(C)(C)C)=O)C=C4)C)C=C(C(O)=O)C=C3S2	0.5	>64	>64	>64	1	<0.1
71	O=C(C1=C(Cl)C(Cl)=C(C)N1)NC2=NC3=C(OC(C4=CC=C(CN5CCS(CC5)=O)C=C4)C)C=C(C(O)=O)C=C3S2	>64	>64	>64	>64	59	0.11
72	O=C(C1=C(Cl)C(Cl)=C(C)N1)NC2=NC3=C(OC(C4=CC=C(CN5CCS(CC5)(=O)=O)C=C4)C)C=C(C(O)=O)C=C3S2	1	16	>64	64	22	<0.1
73	O=C(C1=C(Cl)C(Cl)=C(C)N1)NC2=NC3=C(OC(C4=CC=C(CN5CCOCC5=O)C=C4)C)C=C(C(O)=O)C=C3S2	8	32	>64	>64	40	0.16
